# Supplementary material for: The effect of perceived organizational fairness on the endogenous motivation of university teachers’ professional development: A study of the mediating role of trust and organizational identification
Source: PLoS One. 2025 Jan 16;20(1):e0317445. doi: 10.1371/journal.pone.0317445 (PMC11737683; doi:10.1371/journal.pone.0317445)
Supplement: S1 Table — (XLSX) [file pone.0317445.s001.xlsx]

## Sheet: data
CX1	CX2	CX3	CX4	CX5	CX6	CX7	FP1	FP2	FP3	FP4	RJ1	RJ2	RJ3	RJ4	XX1	XX2	XX3	XX4	XX5	ZZ1	ZZ2	ZZ3	ZZ4	ZZ5	ZZ6	XR1	XR2	XR3	XR4	ZY1	ZY2	ZY3	JS1	JS2	JS3	JS4	JS5
5	4	3	5	4	3	4	4	4	3	4	1	2	1	2	4	3	3	4	4	3	4	4	4	4	3	4	4	4	4	4	3	2	3	4	4	4	3
4	4	3	5	4	3	4	4	4	4	4	4	4	4	5	4	4	4	4	5	4	4	4	4	4	4	4	4	4	3	4	2	2	3	3	2	3	3
5	5	4	4	5	4	4	5	5	4	4	4	4	3	4	1	2	2	2	1	5	5	5	5	5	5	5	5	5	5	4	5	5	5	5	5	5	5
4	4	4	4	4	3	4	4	4	4	3	4	4	4	3	4	4	4	4	5	4	4	4	3	4	4	4	4	4	3	3	3	3	3	4	4	4	3
4	3	4	4	5	4	3	3	3	3	2	4	4	3	4	3	3	3	4	3	4	3	4	4	4	4	4	4	4	3	2	2	4	4	4	4	4	3
4	5	4	5	5	4	5	4	4	4	4	4	3	4	5	3	3	3	4	3	3	4	4	3	4	4	2	4	3	3	1	1	2	3	3	3	3	2
4	4	5	4	4	3	4	4	4	2	2	2	2	1	2	2	3	2	3	3	4	4	3	4	3	3	5	5	5	5	1	1	1	1	1	1	1	2
3	4	4	4	5	3	4	4	4	4	4	4	4	3	3	2	3	3	2	2	4	4	4	3	3	3	4	4	3	3	2	1	1	4	4	4	4	4
5	5	5	5	5	5	5	4	4	4	4	5	4	4	3	4	5	4	4	4	4	4	4	4	4	3	4	4	4	3	4	4	3	4	5	5	5	5
4	5	4	5	5	5	5	4	4	4	3	4	4	3	5	2	3	2	3	3	4	4	4	4	4	3	4	4	4	4	2	2	2	4	4	4	4	3
4	4	4	4	4	3	3	4	4	4	4	4	4	4	4	4	4	4	4	4	4	4	4	4	4	3	4	4	4	3	4	4	4	4	4	4	4	3
3	3	4	3	4	2	4	3	3	3	2	3	3	4	4	3	3	3	3	4	3	3	3	3	3	2	1	1	2	1	3	3	3	4	2	3	4	4
4	5	4	4	5	4	5	4	5	4	5	4	4	4	4	4	4	4	4	5	4	4	4	4	3	3	4	4	4	4	4	4	4	4	4	4	3	4
5	4	5	4	5	4	4	5	5	1	4	5	5	5	4	4	3	3	4	3	1	2	1	1	1	1	1	1	1	1	5	5	5	1	1	1	1	1
4	4	4	5	4	3	3	4	4	4	4	4	4	4	4	4	4	4	4	5	4	4	4	4	4	3	4	4	4	4	4	4	4	4	4	4	3	3
4	4	5	4	5	4	3	4	4	4	3	3	4	5	4	4	4	3	4	4	4	3	4	4	4	3	4	4	4	4	4	4	4	3	3	3	4	4
5	5	5	4	5	5	4	4	4	4	3	4	5	5	4	4	3	4	3	4	4	3	4	3	3	3	5	5	5	5	1	1	1	5	5	5	5	5
4	4	3	3	4	4	3	3	3	3	2	3	3	2	2	4	3	3	3	4	3	3	4	3	4	3	3	3	3	2	3	3	4	3	4	3	3	3
4	4	4	5	5	5	4	4	4	4	3	4	4	4	4	4	4	4	4	5	3	4	5	4	4	3	4	4	3	3	3	4	3	4	4	4	3	4
5	5	5	5	5	5	5	5	5	5	5	4	5	4	5	4	4	5	4	5	5	5	5	5	5	5	4	5	5	5	5	5	4	5	4	4	5	3
5	4	5	5	5	5	5	4	4	2	4	5	4	4	5	2	1	2	1	1	4	5	4	5	5	5	5	5	5	5	4	4	5	4	4	4	3	4
4	4	4	4	4	3	4	4	4	4	4	4	4	4	4	5	5	4	5	5	4	5	4	4	5	4	5	5	5	5	4	4	4	5	5	5	5	5
5	4	4	5	5	4	5	4	4	4	4	4	4	3	5	4	4	4	5	5	4	4	4	4	4	4	4	4	4	3	4	4	4	4	4	4	3	4
4	4	4	5	5	5	5	4	4	4	3	4	4	5	5	4	4	4	4	5	4	4	5	4	4	4	4	4	4	4	3	4	4	4	4	4	4	3
3	4	3	3	4	4	4	4	4	4	3	2	3	4	3	4	4	5	4	5	4	3	3	3	4	3	5	5	5	5	3	4	3	3	3	3	2	2
5	5	5	5	4	5	5	5	5	4	4	5	5	5	4	4	4	4	4	5	5	4	5	5	5	5	5	5	3	5	5	5	4	5	5	5	5	5
4	4	4	4	4	4	4	4	4	4	3	5	4	5	5	4	4	4	5	4	4	4	5	4	5	4	4	4	4	3	4	4	4	3	4	4	3	4
4	4	5	5	4	4	4	4	4	3	3	4	4	5	4	2	3	3	2	3	3	4	4	4	4	4	4	4	4	4	3	2	2	2	2	2	1	2
5	5	5	4	5	5	5	4	4	4	4	4	4	4	4	4	4	4	4	5	4	5	5	5	5	5	4	4	4	4	4	4	4	4	4	4	3	4
4	4	4	4	4	3	3	5	5	5	5	4	5	5	5	5	5	5	5	5	4	4	5	4	4	4	5	5	5	5	1	1	1	5	5	5	5	5
4	4	5	4	5	3	4	4	4	3	3	3	4	4	3	3	4	3	3	3	4	3	4	4	4	3	3	3	3	4	3	3	3	3	3	3	4	3
5	5	4	5	4	5	4	4	4	4	3	4	4	4	3	4	4	4	5	5	4	4	3	4	3	2	5	5	5	5	1	1	2	4	4	3	4	4
4	5	4	4	5	5	5	4	4	4	4	4	4	4	3	4	4	4	4	4	4	4	5	4	5	5	4	4	4	4	4	4	3	4	4	4	3	3
3	4	2	5	5	4	4	3	3	3	3	3	3	3	3	3	3	3	3	2	4	4	5	4	4	3	5	5	5	5	4	4	3	3	4	4	4	4
4	4	4	4	5	4	3	4	4	4	3	3	4	3	4	4	4	4	4	5	4	4	4	4	4	3	4	4	4	3	4	4	4	2	2	4	2	4
4	4	4	4	5	3	4	4	4	4	3	4	4	3	5	4	4	4	5	4	3	3	4	3	3	3	4	4	4	3	3	3	3	3	3	3	4	4
4	3	3	5	4	4	3	4	4	3	4	2	3	4	3	3	3	3	4	3	1	1	1	1	1	1	2	2	2	1	2	1	1	3	4	3	2	3
5	5	4	4	5	5	4	4	4	4	3	4	3	3	2	3	3	4	4	3	1	1	2	2	2	3	4	4	3	4	3	3	3	4	4	4	4	4
4	4	4	4	4	4	4	4	4	4	3	4	4	4	3	4	5	4	4	5	4	5	5	5	4	4	4	4	3	3	4	4	3	4	3	3	4	2
4	4	3	4	5	3	3	3	1	1	3	1	2	1	1	1	2	1	1	1	4	4	3	3	3	2	1	1	1	1	2	1	3	3	1	1	3	3
4	4	5	4	4	3	3	4	4	4	3	3	4	4	3	5	4	4	4	5	4	3	4	3	4	4	4	4	4	4	4	4	2	4	4	4	4	4
4	4	5	4	5	5	4	4	4	4	4	4	4	5	4	4	4	4	4	5	4	4	4	5	4	3	4	4	4	4	4	4	4	3	3	3	2	4
5	4	4	4	5	3	3	2	3	3	2	4	4	4	3	3	3	3	3	4	3	2	2	3	3	1	3	4	4	3	3	3	3	3	3	3	3	3
5	5	4	5	5	5	5	4	4	4	4	2	3	4	2	4	4	3	4	3	4	4	5	4	4	3	4	4	2	4	3	2	3	4	4	4	4	4
3	3	4	4	4	3	3	4	4	4	3	3	4	4	5	2	3	2	3	2	2	2	1	2	1	3	3	3	3	4	2	4	3	3	4	3	2	2
4	4	4	4	4	3	3	2	2	2	3	4	2	2	3	2	3	2	3	2	4	4	4	4	4	3	4	3	3	3	2	2	4	2	3	3	2	2
4	4	5	4	4	3	3	4	4	4	4	2	4	4	2	4	3	3	4	3	4	4	4	4	5	3	4	4	4	3	4	4	4	4	4	4	3	3
4	4	4	5	4	4	4	4	4	4	3	4	4	4	3	4	4	4	4	4	4	4	4	4	4	4	4	4	4	4	4	4	4	4	4	4	4	3
5	5	5	5	5	5	5	5	5	5	5	5	5	4	5	5	5	5	5	5	4	4	4	5	5	4	4	4	4	4	5	5	5	4	4	4	3	3
5	5	5	5	5	5	5	5	5	5	5	5	5	4	5	5	5	5	5	5	5	5	5	5	5	5	5	5	5	5	5	5	5	5	5	5	5	5
4	4	4	4	4	3	3	4	4	4	3	4	4	4	3	4	4	4	4	4	4	3	4	4	3	4	4	4	3	3	3	4	4	4	4	4	4	4
4	4	4	4	4	3	3	4	4	4	3	4	4	5	3	4	4	4	4	5	5	5	5	4	4	5	3	4	4	3	4	4	4	5	5	5	5	5
4	4	5	4	4	3	3	4	4	4	4	4	4	3	4	3	2	2	2	3	4	4	4	4	4	3	4	4	4	4	3	3	3	4	4	4	4	4
3	3	4	3	4	4	4	3	4	3	4	4	3	5	4	2	2	3	3	3	1	1	1	1	1	1	3	3	3	3	3	3	3	2	2	2	2	3
4	4	5	5	4	3	4	4	4	4	4	4	4	4	5	4	4	5	5	4	4	4	5	4	4	4	4	4	4	4	4	4	4	5	4	4	4	3
4	5	4	4	5	4	5	4	4	4	3	4	4	3	3	3	3	2	2	2	4	4	5	4	4	4	5	4	4	5	4	4	3	3	4	3	2	3
4	5	4	5	4	5	4	3	3	4	2	4	2	4	4	4	4	3	3	4	4	4	5	4	4	4	5	4	4	5	3	4	2	4	4	4	4	4
2	3	2	2	3	3	4	3	3	3	4	3	2	2	1	3	2	2	3	2	3	4	4	3	3	3	3	4	4	3	3	4	2	2	3	3	3	3
4	5	4	4	5	4	4	4	4	4	3	4	4	3	3	3	3	3	3	4	4	4	5	4	4	4	5	5	5	5	1	1	3	4	4	4	4	4
4	4	4	5	4	3	3	4	4	3	3	3	3	4	3	3	4	3	4	3	3	4	4	3	3	4	3	3	3	4	1	1	4	3	3	3	4	4
4	5	4	4	4	3	3	4	3	3	4	4	3	3	4	4	4	4	3	3	4	3	3	3	4	4	4	4	3	4	2	2	3	3	3	3	3	2
4	4	4	5	4	3	3	4	4	4	3	4	4	4	5	4	4	4	5	4	4	4	4	4	4	3	4	4	4	3	4	4	3	4	3	3	2	4
4	4	5	4	5	3	3	4	4	4	4	4	4	3	4	3	2	2	2	3	4	4	4	3	3	2	4	4	4	4	4	2	4	4	3	3	3	2
4	4	4	4	4	3	3	3	4	4	3	2	3	4	4	4	4	4	4	3	4	3	4	4	4	4	4	4	4	3	2	4	3	4	3	4	4	4
4	4	4	5	4	4	4	4	4	4	4	4	4	3	5	4	4	4	4	5	4	4	4	4	4	3	4	4	4	3	4	4	4	4	4	4	4	4
4	4	5	4	5	4	5	3	3	4	3	4	4	4	3	4	3	3	4	4	4	3	4	3	4	3	4	4	4	4	1	1	2	4	4	4	3	3
4	3	4	4	5	4	3	4	4	4	3	2	3	4	3	5	4	4	4	5	3	4	4	3	3	3	4	4	4	3	3	3	4	4	4	4	3	3
4	5	5	5	5	4	4	4	3	4	4	2	3	3	4	4	4	4	4	3	5	4	5	4	5	4	3	3	3	4	2	1	2	4	4	3	4	3
4	4	5	4	5	3	3	4	4	4	4	4	4	3	4	4	4	4	4	4	5	4	4	4	4	3	4	4	4	4	4	4	4	4	4	4	4	4
4	4	4	5	4	4	3	4	4	3	3	4	4	3	5	4	5	5	4	5	3	4	3	3	3	3	3	3	3	4	1	1	1	3	3	3	3	3
4	4	5	5	4	5	5	4	4	4	3	3	4	4	4	3	4	4	4	4	4	4	4	4	3	4	4	4	4	4	3	3	3	4	4	4	4	4
5	5	5	5	5	5	5	4	4	4	4	4	5	5	5	4	4	4	4	4	4	4	4	4	5	3	5	5	5	5	3	2	1	4	4	4	4	3
4	4	5	4	4	4	3	4	4	4	4	4	4	3	3	3	4	4	3	4	4	4	4	4	4	3	5	5	4	4	3	2	2	3	4	4	4	4
3	3	2	3	3	3	2	2	2	2	3	3	2	4	3	2	2	2	2	2	4	3	4	3	3	4	3	3	2	4	2	3	2	2	2	2	3	2
4	4	4	5	4	3	3	4	3	3	3	3	4	5	4	3	3	3	4	4	3	4	4	3	3	3	4	4	4	4	2	2	2	3	2	2	1	1
4	4	4	4	4	4	4	3	4	4	3	4	4	5	4	4	4	4	3	4	3	4	3	4	4	2	4	4	4	3	4	4	3	3	4	4	4	4
4	4	3	3	4	4	4	4	4	4	4	4	4	3	4	3	4	4	4	4	4	4	4	4	4	3	4	4	4	3	4	4	4	4	4	4	4	4
4	4	4	4	4	3	4	4	4	4	3	4	4	5	5	4	4	4	4	4	3	4	4	4	3	4	4	4	4	4	4	4	4	4	4	4	3	4
4	3	5	4	4	3	3	4	4	4	3	5	4	5	4	4	4	4	5	4	5	4	4	5	5	3	4	4	3	3	4	4	4	5	5	5	5	5
4	4	4	5	5	4	3	4	4	4	4	4	4	3	5	4	4	4	4	4	4	4	5	5	5	5	4	5	4	5	5	5	3	4	5	5	5	5
4	3	5	5	4	3	4	4	4	4	4	3	3	4	2	5	4	4	4	5	1	1	2	2	1	3	4	4	3	4	1	1	1	3	1	1	2	1
4	4	4	4	5	4	3	4	4	4	4	3	4	4	5	4	4	4	4	5	3	4	4	3	4	3	4	4	4	4	4	4	4	3	4	4	3	3
4	4	4	4	4	3	3	4	4	4	3	4	4	5	4	3	4	4	4	3	4	4	5	4	5	4	5	4	5	5	4	2	3	4	4	4	4	4
4	5	4	4	5	3	3	4	4	4	4	4	4	3	5	4	4	4	4	5	4	4	4	4	4	3	4	4	4	3	5	5	5	4	4	4	4	4
5	4	4	4	5	4	4	1	1	2	2	2	2	3	1	4	4	5	4	5	4	3	4	3	3	4	5	5	4	4	1	2	1	3	2	4	4	2
5	5	5	4	5	5	5	5	5	4	5	3	4	4	5	3	4	3	3	4	4	4	5	4	5	3	4	4	4	3	2	2	4	4	4	4	4	4
4	4	4	4	4	4	3	4	4	5	5	5	5	4	5	5	4	4	4	5	4	3	4	4	4	4	4	4	3	4	4	4	5	4	4	4	4	3
4	4	4	4	4	4	3	4	4	4	3	4	4	4	3	4	4	5	4	5	4	4	4	4	4	3	4	4	4	3	4	4	2	4	4	4	3	3
4	4	5	4	4	3	3	4	4	4	4	4	3	3	3	3	4	4	3	3	4	4	4	4	3	4	4	4	3	4	1	1	3	4	4	4	4	4
4	4	4	4	5	4	3	4	4	4	4	4	4	3	3	4	4	4	5	5	4	3	3	4	3	3	4	3	2	4	1	5	1	4	4	3	4	4
4	4	5	4	4	4	3	4	4	4	3	4	4	5	3	4	4	4	4	4	4	4	4	4	4	4	4	4	4	4	4	4	4	4	4	4	3	4
5	5	5	5	4	5	5	4	4	4	4	4	4	3	4	4	4	4	4	4	4	4	5	4	4	3	4	4	4	3	3	3	3	3	3	3	3	2
2	3	4	3	3	3	2	4	3	3	3	4	5	4	3	1	2	2	1	1	4	4	4	4	5	3	4	4	4	4	4	4	3	4	4	4	3	4
4	4	4	4	4	4	3	4	4	4	3	4	4	4	3	4	4	4	4	4	3	4	4	4	4	3	5	4	4	4	4	4	4	3	3	3	4	4
3	3	4	5	4	4	4	4	4	4	3	4	3	5	5	3	3	3	4	3	4	4	4	3	4	3	4	4	4	3	4	4	4	3	4	4	3	4
4	4	4	4	4	3	4	4	4	4	3	4	4	3	4	4	4	4	4	4	4	4	4	4	4	3	4	4	4	4	4	4	4	4	4	4	4	3
4	4	4	5	5	3	3	4	4	4	3	4	3	4	4	3	4	3	3	3	3	4	4	3	3	4	4	4	4	4	1	1	3	3	3	3	3	4
4	4	5	5	5	5	4	4	4	4	3	4	4	5	3	3	3	3	4	3	4	3	4	3	4	3	4	4	2	4	4	4	4	5	4	2	4	2
2	3	3	3	3	3	3	3	3	3	2	3	3	2	4	3	4	3	3	3	4	3	3	3	4	3	4	4	4	3	2	2	2	3	2	3	4	4
4	3	4	3	4	4	3	3	3	3	3	4	3	5	5	3	4	3	3	3	4	3	4	4	4	3	4	4	4	4	3	3	3	3	4	4	3	3
4	4	4	4	4	4	4	4	4	4	3	4	4	4	4	4	4	4	4	4	4	4	4	4	3	3	3	2	2	3	4	4	4	4	3	3	2	4
5	5	5	5	5	5	5	5	5	5	4	4	5	4	4	5	5	5	4	5	4	4	5	5	5	5	5	5	5	5	5	5	5	5	4	5	4	3
3	3	4	3	4	2	2	4	4	3	3	4	4	4	4	3	4	4	4	3	3	3	4	3	3	2	3	4	4	4	3	3	3	4	3	4	4	3
5	5	5	5	4	4	5	5	5	4	5	4	5	4	3	4	5	5	4	4	4	4	5	4	5	4	5	5	5	5	5	5	5	5	5	5	4	5
5	5	5	5	5	4	4	5	5	4	5	3	1	1	1	5	5	5	5	5	5	5	5	4	5	4	1	1	5	1	5	5	5	3	5	5	5	5
5	5	5	5	5	5	5	5	5	5	4	5	5	5	4	5	5	4	4	5	4	4	5	5	5	4	5	5	5	4	5	3	5	5	5	5	4	4
5	5	5	4	5	5	4	4	5	3	4	3	3	3	2	3	3	4	4	3	4	4	5	4	4	3	5	5	5	5	3	3	4	5	5	5	4	4
4	4	4	3	3	4	4	4	3	4	3	2	2	1	1	3	4	3	3	3	4	5	5	4	5	4	5	4	4	4	2	3	3	3	3	3	4	3
4	5	5	4	5	4	5	5	5	5	4	5	4	4	3	4	4	3	3	3	5	5	5	4	5	4	5	5	5	5	1	1	1	4	4	4	4	4
5	5	5	5	5	4	5	5	5	5	5	5	5	5	4	5	5	4	4	5	5	4	5	5	5	4	5	5	5	5	5	5	5	5	5	5	5	4
4	4	5	4	5	5	5	5	5	5	5	4	5	5	5	5	4	4	4	5	1	2	2	2	2	3	5	5	5	5	5	5	5	5	5	5	5	5
5	5	5	3	4	3	3	3	4	3	3	3	5	3	3	3	3	3	4	3	4	4	5	4	4	4	5	5	5	4	2	4	5	3	5	3	3	3
5	5	5	5	5	5	5	5	5	5	4	5	5	4	5	4	5	5	4	4	5	5	5	4	4	4	3	3	3	4	2	3	3	3	3	3	3	3
5	5	5	5	5	4	4	5	5	5	5	5	5	4	5	5	5	5	5	5	5	5	5	4	5	4	5	5	5	5	5	5	5	4	3	3	2	3
4	5	5	5	5	4	5	5	5	5	5	5	5	5	5	4	4	5	5	5	4	4	5	5	5	4	5	5	5	5	3	3	5	5	5	5	5	5
5	5	5	5	4	4	4	5	5	5	4	1	1	1	1	3	3	3	4	3	4	5	5	5	4	4	5	5	5	5	3	5	4	4	5	5	4	4
5	5	5	5	5	5	5	5	5	5	5	3	3	2	4	4	5	5	5	5	5	4	5	5	5	4	5	5	3	4	3	1	5	5	5	4	4	4
5	5	5	5	5	5	5	4	5	4	3	3	4	5	5	3	4	4	3	3	4	5	5	4	4	4	5	4	3	4	3	3	3	5	4	4	4	4
4	3	3	5	5	3	3	4	4	5	4	4	4	5	4	2	3	2	3	3	5	5	4	4	4	4	5	5	3	3	2	3	2	5	5	5	5	4
5	4	4	4	5	3	3	5	4	3	3	3	3	2	3	3	4	3	4	3	4	5	4	5	5	2	4	4	3	4	3	3	2	1	1	1	1	1
5	5	5	4	4	4	5	4	4	4	3	4	3	3	2	4	5	4	5	5	5	5	4	4	5	4	5	4	4	4	1	1	1	4	3	3	2	4
5	5	5	5	5	5	5	5	5	5	5	5	5	5	4	5	5	5	5	5	5	4	5	5	5	5	5	5	5	5	5	4	5	5	5	5	4	4
5	4	4	5	5	4	5	5	4	5	4	1	5	4	2	5	5	4	5	5	5	5	4	4	5	4	5	4	3	3	2	3	1	4	4	5	3	3
5	5	5	5	5	4	5	2	3	3	3	3	3	3	3	4	4	3	3	4	4	4	4	3	4	4	3	3	2	4	4	4	3	4	4	4	4	4
5	3	5	5	5	5	4	5	5	5	5	5	5	4	5	5	5	5	5	4	4	5	5	5	5	5	5	5	5	5	3	2	2	5	5	5	4	4
3	4	4	2	2	2	2	1	2	1	1	1	5	2	4	3	2	1	2	2	2	1	2	1	2	2	4	4	4	4	5	5	5	2	3	3	3	2
5	5	5	5	5	5	5	5	5	5	5	4	5	5	4	5	5	4	5	4	4	5	5	5	5	4	5	5	5	5	3	3	3	3	3	3	3	4
5	5	5	4	4	4	5	4	4	4	3	1	3	3	3	3	4	3	4	3	4	4	5	4	4	4	5	4	5	5	3	3	3	4	4	3	4	4
5	5	4	5	5	4	4	5	4	5	5	5	5	4	4	3	5	4	5	4	4	4	5	5	5	4	4	4	4	4	5	3	5	3	3	3	2	4
4	4	5	4	5	4	3	5	5	5	4	4	4	4	4	5	3	4	5	5	4	3	4	3	4	3	4	3	2	4	3	2	2	3	3	3	4	2
3	5	3	3	5	4	3	5	5	5	5	2	3	4	3	3	4	2	5	5	5	4	5	5	4	5	5	5	4	5	2	5	3	5	5	3	4	4
4	5	5	4	5	4	5	4	5	5	5	4	5	4	5	3	4	4	3	4	4	3	3	3	4	3	5	5	5	5	2	3	3	4	4	3	4	3
3	4	5	5	4	3	4	3	4	3	4	3	3	2	2	3	3	3	4	3	4	3	4	3	3	4	3	3	3	3	3	3	3	3	3	3	3	3
5	4	4	5	4	4	3	4	4	3	3	3	4	3	4	3	5	4	3	4	3	3	4	4	4	2	5	5	5	5	3	3	3	3	4	4	3	4
2	5	5	5	5	4	5	3	4	3	4	5	4	5	5	5	5	3	4	5	2	2	3	3	2	4	3	5	5	4	5	5	1	4	5	5	5	5
5	5	5	5	5	4	4	4	4	4	4	2	4	3	3	4	4	4	4	4	4	3	4	3	4	4	5	5	4	4	4	4	3	3	3	3	2	3
5	5	5	5	5	5	4	5	5	5	4	5	4	5	4	5	5	5	5	5	2	3	3	3	2	4	5	4	5	4	3	2	3	5	5	5	5	5
5	5	5	5	5	5	4	4	4	4	3	2	3	4	4	4	5	4	4	5	4	3	4	4	4	4	5	5	5	4	2	2	2	5	3	3	3	4
4	4	4	5	5	4	4	4	4	4	3	5	4	5	4	4	4	4	4	4	4	3	3	4	4	3	4	4	4	4	4	5	4	4	4	4	4	4
4	4	4	4	5	4	3	4	4	4	3	4	4	4	5	4	4	4	4	4	5	5	5	4	4	4	5	5	5	4	4	4	4	4	4	5	3	4
4	5	5	5	5	4	4	4	4	4	3	5	4	4	3	3	4	2	3	3	5	4	4	4	5	3	4	4	3	3	3	3	3	3	3	3	3	4
5	5	4	4	5	4	5	4	4	4	4	4	4	3	4	2	3	2	2	2	2	1	1	2	1	4	4	4	3	4	1	1	5	4	4	4	4	4
5	5	5	4	5	4	4	5	4	5	4	4	3	3	4	3	4	3	5	3	4	5	5	4	4	3	5	5	5	4	3	3	4	5	5	5	5	5
5	5	5	4	5	5	4	5	5	5	4	5	5	4	4	5	5	5	5	5	5	5	5	5	4	4	5	5	5	5	5	5	5	5	5	5	4	5
5	5	5	4	5	5	5	4	5	2	4	5	4	4	3	1	3	1	3	5	1	2	2	2	2	3	5	5	5	4	4	5	3	3	3	3	4	4
5	5	5	5	5	5	4	5	5	5	4	3	3	2	3	3	3	3	3	3	3	4	3	4	3	3	5	5	5	5	3	3	3	3	3	3	3	4
5	4	5	4	4	4	4	5	5	4	4	4	5	5	4	4	5	4	4	4	5	5	5	4	4	5	4	5	5	4	4	5	4	5	5	5	4	5
4	3	5	4	3	3	3	1	3	1	1	4	4	3	5	1	3	1	4	3	5	5	5	5	5	5	5	5	5	5	5	5	5	3	4	4	4	4
3	3	3	4	3	2	2	5	5	5	4	3	3	4	3	3	4	3	3	3	3	3	4	3	3	2	3	3	3	3	3	2	3	3	3	3	2	3
4	5	5	4	5	4	5	4	4	3	4	4	4	4	4	3	4	4	5	4	4	5	5	4	5	5	5	5	4	5	4	4	3	4	4	4	3	4
5	5	5	5	5	4	5	5	5	5	5	5	5	4	4	5	5	5	5	5	5	5	5	4	4	4	5	5	5	4	3	3	3	5	5	5	5	5
4	5	5	4	5	4	5	5	5	5	4	4	4	5	3	5	4	5	5	5	5	5	5	5	5	5	5	5	4	5	5	5	3	5	5	5	4	5
5	5	5	5	5	5	4	5	5	5	5	5	5	4	5	5	5	4	5	4	5	5	5	5	5	4	5	5	5	5	4	4	4	3	4	4	4	3
2	3	2	2	3	2	1	3	3	3	3	5	5	5	4	4	5	4	3	5	5	5	5	5	5	4	5	5	4	5	5	5	5	3	3	3	4	3
5	5	4	5	5	4	5	5	4	2	3	5	5	5	4	4	2	1	3	4	4	5	5	4	4	3	5	5	5	5	5	5	5	4	4	4	4	3
4	4	5	5	5	5	5	5	5	5	5	4	5	4	3	5	5	4	4	5	5	4	5	5	5	4	5	5	4	5	5	5	4	5	4	3	3	4
5	5	5	5	5	5	5	4	3	4	3	4	4	5	4	4	5	5	5	5	5	4	5	5	5	4	4	3	3	3	5	5	5	5	5	5	5	5
5	5	5	5	5	4	4	5	5	5	4	5	5	5	4	5	5	5	5	5	5	5	5	5	5	4	5	5	5	4	5	5	5	5	5	5	4	4
5	5	5	4	5	5	5	5	5	5	5	5	5	5	5	5	2	2	2	4	5	5	5	5	5	5	5	5	3	4	1	1	1	4	4	4	4	3
3	3	3	3	3	3	4	3	3	3	2	3	3	2	3	3	3	3	3	3	3	3	3	3	3	4	3	3	3	2	3	3	3	3	3	3	3	2
5	5	5	5	5	5	4	5	5	5	5	5	5	4	5	5	5	4	5	5	5	5	5	5	5	5	5	5	5	4	5	5	5	5	5	5	4	5
4	5	4	5	5	4	4	5	5	5	5	2	5	4	4	2	4	1	1	2	5	4	5	5	4	5	5	5	3	4	5	5	3	1	4	5	2	3
4	5	5	4	5	4	5	3	4	3	3	5	5	4	4	4	5	4	3	5	4	3	4	4	4	3	4	5	3	3	4	3	3	3	3	3	2	4
5	4	3	4	4	3	4	5	5	5	4	5	5	4	5	4	4	5	5	4	3	4	4	3	4	3	5	5	5	5	4	4	2	4	5	5	4	5
5	5	5	4	5	4	5	5	5	5	5	4	5	4	5	4	5	5	4	4	3	4	4	4	3	2	5	5	4	4	4	5	4	4	5	4	3	4
4	5	3	4	5	3	3	3	3	2	3	4	3	5	5	3	5	4	3	2	5	4	5	4	5	3	5	4	3	4	3	4	5	5	4	4	3	4
5	5	3	5	5	5	5	5	4	3	3	5	3	4	3	4	5	4	4	3	4	4	5	5	4	3	5	5	5	5	5	3	4	5	5	5	5	5
5	5	5	5	5	5	5	3	3	3	3	5	5	5	4	3	5	3	5	4	5	5	5	5	4	3	5	5	5	5	5	5	3	4	4	4	4	4
4	4	4	4	4	3	4	4	4	2	3	4	4	3	4	2	4	2	2	2	4	5	4	4	4	3	4	4	4	3	2	2	2	2	4	4	4	3
5	4	5	4	5	4	4	5	4	4	3	3	3	3	2	3	5	3	5	5	4	5	5	4	5	3	5	3	3	4	5	5	5	5	5	3	3	3
4	4	4	5	4	3	4	4	4	4	3	2	2	1	1	2	4	2	4	2	4	3	4	3	4	3	3	4	4	4	4	4	4	3	3	3	2	2
5	4	5	4	5	4	4	5	5	5	4	5	5	5	4	5	5	5	5	5	4	5	5	5	5	4	5	5	5	5	5	5	5	4	5	5	5	5
3	3	4	3	4	2	3	4	4	4	3	2	5	5	4	2	2	4	2	3	4	4	5	4	5	4	5	5	5	5	5	3	2	3	5	3	4	4
5	5	5	5	5	5	4	4	5	4	3	5	4	4	5	5	5	3	5	4	5	4	5	5	5	5	5	5	4	4	5	5	5	5	5	5	4	4
5	5	5	5	5	4	4	5	5	5	5	2	4	3	4	5	5	5	5	5	4	4	5	4	5	3	5	3	3	3	5	5	3	5	5	5	4	5
4	3	3	4	3	4	4	4	4	3	4	4	4	4	4	3	3	3	4	4	4	3	3	3	3	4	4	4	3	4	4	3	3	4	5	4	4	3
4	5	5	4	5	4	5	4	4	3	3	5	4	4	5	3	3	3	4	3	5	4	5	4	5	3	4	5	4	4	4	3	5	4	4	4	3	3
5	5	5	3	3	4	4	4	5	5	4	3	4	4	4	4	4	3	3	4	5	4	4	5	4	2	5	5	5	4	3	5	4	4	3	3	4	4
5	5	5	5	5	5	5	5	5	4	4	5	5	5	4	3	4	4	4	4	4	5	5	5	4	4	2	3	4	4	5	5	5	5	5	5	5	5
3	4	3	4	4	4	3	3	3	2	3	4	4	5	3	3	3	3	3	4	3	3	4	3	3	3	5	4	4	4	3	3	3	4	4	4	4	3
5	5	4	4	3	4	4	3	4	3	4	3	3	2	2	3	3	3	4	3	5	5	5	5	5	5	5	5	5	5	3	3	3	5	5	5	5	4
4	4	5	5	4	3	3	4	3	3	2	3	2	3	2	3	1	2	3	3	5	2	5	1	4	4	5	3	4	4	4	4	4	5	5	5	5	4
5	4	5	5	5	5	5	4	4	5	3	3	4	4	5	4	5	3	5	3	3	3	5	5	5	5	5	5	5	5	2	1	3	4	4	4	4	3
5	5	5	4	5	5	4	3	3	3	2	3	4	5	5	3	3	2	2	3	3	3	5	3	5	3	4	3	3	4	1	1	4	4	4	4	4	3
4	5	5	5	5	5	4	5	5	5	5	4	5	4	5	4	4	4	5	4	4	5	5	5	5	5	5	5	5	4	5	5	5	4	4	4	3	4
4	5	5	4	5	4	5	5	5	5	5	5	5	5	4	3	4	4	5	5	5	5	5	5	4	4	4	5	3	4	4	1	3	4	5	4	3	3
5	5	5	5	5	5	4	4	4	4	4	5	5	5	4	4	5	5	3	4	4	3	5	5	3	4	5	5	5	5	2	3	3	5	5	5	5	5
5	5	5	5	5	4	4	5	5	5	5	4	5	4	3	3	5	4	5	5	5	3	5	5	3	3	5	5	5	4	5	5	3	5	5	5	5	5
5	4	4	4	5	4	3	3	4	2	4	2	4	4	2	5	5	3	5	4	5	5	5	5	5	4	5	5	5	4	2	3	1	3	3	3	2	2
4	4	3	3	4	4	4	5	5	3	3	3	4	5	4	4	4	4	3	3	3	4	5	5	3	3	5	5	3	3	3	3	3	5	5	5	5	5
5	5	5	5	5	4	5	5	5	5	5	5	5	5	5	5	5	5	5	5	5	5	5	5	5	5	5	5	5	5	5	5	5	5	5	5	4	5
4	4	3	3	4	4	4	4	4	3	3	2	4	4	3	4	5	4	4	3	4	3	5	2	3	4	5	4	4	3	1	1	1	3	4	4	4	3
4	5	5	5	5	5	4	5	3	5	4	5	3	5	3	3	3	3	3	5	5	3	3	5	5	3	5	5	5	5	5	5	4	5	3	5	4	4
5	4	5	3	5	4	5	5	5	5	4	5	4	5	4	5	3	4	3	5	3	5	5	3	4	3	5	5	5	5	4	4	3	4	5	5	4	4
3	4	5	4	5	3	3	5	4	5	5	4	5	4	5	4	5	5	5	5	4	3	3	3	3	4	5	5	5	5	5	5	5	4	5	5	5	5
3	3	3	2	3	3	2	2	3	3	4	1	3	1	3	2	2	3	3	4	4	3	5	4	4	4	3	3	3	3	4	3	3	3	3	3	3	3
5	5	3	5	5	5	5	5	5	5	5	3	3	2	4	2	3	4	4	3	4	5	5	4	4	3	5	5	5	5	5	4	3	3	3	3	4	3
4	5	5	5	5	4	5	4	5	3	3	4	4	5	3	5	5	4	4	3	5	5	5	5	5	4	5	5	5	4	3	4	3	5	5	5	5	5
2	3	3	1	2	1	2	1	1	1	1	1	1	1	1	1	3	2	1	2	3	1	3	1	1	1	5	5	5	5	1	1	1	5	5	5	5	4
4	5	5	4	5	5	5	5	5	5	5	5	5	4	4	5	5	5	4	5	5	5	5	5	3	4	5	5	5	5	5	4	4	5	5	5	5	5
5	5	5	5	5	5	4	5	5	4	5	4	3	5	5	3	5	4	4	5	5	4	5	5	5	4	5	5	5	5	5	5	5	5	5	5	5	5
5	5	5	5	5	5	5	5	5	5	5	5	5	5	4	5	5	5	5	5	4	5	5	5	5	5	5	5	5	5	3	3	3	5	5	5	4	4
4	4	4	3	4	3	3	4	4	5	4	4	5	4	4	3	5	3	4	5	3	4	3	4	4	4	5	5	5	5	3	4	4	4	4	4	4	4
1	4	3	5	4	3	4	3	3	1	3	5	4	4	3	2	3	4	5	5	3	3	5	5	5	3	2	3	4	3	5	4	3	4	5	5	4	4
2	2	2	3	3	2	3	3	4	3	3	3	3	2	4	3	3	3	3	3	3	3	3	3	2	2	5	5	5	5	3	3	3	4	4	4	4	4
5	4	3	4	4	4	3	3	2	3	3	3	3	2	2	3	3	2	3	3	2	2	4	2	4	4	3	3	3	3	3	3	3	3	4	4	4	4
5	5	5	4	5	5	5	5	5	5	5	4	5	5	5	5	5	5	5	5	5	3	5	4	5	4	5	5	5	5	5	5	5	3	5	4	3	3
2	3	2	2	4	2	2	5	3	3	4	4	5	5	4	3	4	3	3	3	2	3	5	4	4	4	5	5	5	4	3	3	1	3	3	3	2	4
5	5	5	5	5	5	5	5	5	5	5	5	5	4	4	3	5	5	5	5	5	4	5	5	5	4	5	5	3	4	3	3	3	3	4	4	4	4
5	4	3	5	5	5	5	5	4	4	4	3	5	3	4	3	3	5	4	5	3	4	5	4	2	3	4	3	3	3	4	5	5	3	3	5	3	3
5	5	4	5	5	5	5	5	5	5	5	5	4	4	4	5	5	5	3	4	5	5	5	3	3	4	5	5	5	5	5	5	4	5	5	5	5	5
3	4	2	3	2	4	4	2	3	3	2	3	3	3	4	3	3	2	2	2	4	3	3	2	3	2	3	3	3	2	2	3	3	3	3	4	3	3
5	3	4	4	3	3	3	5	5	4	4	4	5	4	3	4	3	3	4	3	4	5	5	5	4	4	5	4	3	3	5	5	3	5	4	4	3	4
2	4	5	5	5	3	4	5	5	5	4	3	3	2	4	5	5	5	5	5	2	3	4	3	3	3	5	5	5	5	5	3	3	4	2	4	4	3
5	5	5	5	5	4	4	5	5	5	5	5	5	4	4	4	5	5	5	5	5	5	4	5	5	4	5	5	5	5	3	5	5	5	5	5	5	4
5	5	5	4	5	4	4	5	5	5	5	5	3	4	4	5	5	3	5	3	5	5	5	5	5	5	5	3	4	3	3	5	5	3	2	3	3	4
5	4	4	3	5	3	4	4	4	2	2	4	4	3	3	3	3	1	1	1	2	1	4	3	5	2	3	3	3	2	3	3	3	3	3	3	2	2
5	5	5	4	4	4	4	4	4	5	3	5	4	5	4	3	5	2	4	3	2	4	4	1	3	3	5	5	3	4	3	4	3	4	4	4	4	4
4	5	2	5	5	4	3	5	3	3	4	4	5	4	5	3	4	5	2	5	5	3	5	5	4	4	4	3	4	4	4	3	5	4	3	4	4	4
5	5	5	5	5	5	5	5	5	5	5	5	4	4	4	5	5	4	3	4	5	5	5	3	5	5	5	5	5	5	5	5	1	5	5	5	5	5
5	5	3	4	4	3	3	5	5	5	4	5	5	5	4	3	5	3	5	5	4	5	5	3	3	4	5	5	5	5	3	3	3	3	3	3	3	3
3	3	3	3	4	2	2	3	3	3	4	4	3	5	4	2	3	3	2	2	2	3	5	3	3	3	5	5	3	3	3	3	3	3	3	3	3	2
5	5	5	5	5	5	5	3	3	3	4	5	5	5	5	3	5	3	4	5	4	3	5	5	3	3	5	5	5	5	3	3	3	3	3	3	3	2
4	4	5	5	5	5	4	4	3	3	3	4	3	4	4	3	3	3	3	3	5	3	3	3	5	3	4	3	3	4	3	3	5	4	4	3	4	4
5	5	4	4	5	4	4	4	5	5	5	4	5	5	5	4	5	2	4	5	4	4	5	4	4	4	5	5	5	5	4	4	4	5	5	5	4	5
4	5	5	4	5	5	4	4	4	4	4	2	2	2	3	3	3	4	5	4	2	3	5	4	3	3	5	5	3	4	3	3	4	3	3	3	2	3
4	5	5	4	5	4	4	2	3	3	3	2	4	2	4	4	4	3	3	2	4	2	5	5	4	4	4	4	4	3	3	3	3	3	4	4	4	4
4	4	3	4	5	3	4	5	5	4	5	5	5	4	4	3	3	4	4	4	5	5	5	5	5	4	5	5	5	4	5	4	5	5	5	4	5	5
5	5	4	5	5	5	5	5	5	4	4	5	5	5	4	3	5	5	3	5	5	4	5	5	5	5	3	3	3	2	5	5	3	3	3	3	2	4
5	5	5	5	5	5	5	3	3	3	2	3	3	4	4	5	5	5	5	3	3	3	5	3	3	3	3	3	3	2	3	3	3	3	3	5	3	4
3	4	3	3	4	2	2	4	3	4	4	3	3	4	4	3	4	3	3	4	3	4	5	3	3	4	3	2	3	4	3	3	3	2	3	3	3	2
5	5	5	5	5	4	4	5	5	5	4	5	5	5	5	5	5	5	5	5	5	5	5	5	5	5	5	5	5	5	5	5	5	5	5	5	4	5
5	5	3	3	4	4	4	5	5	4	5	5	5	4	5	4	5	3	3	3	5	4	4	5	5	5	3	3	2	2	3	3	3	3	3	3	3	4
5	5	5	4	5	5	4	5	5	5	5	4	5	5	5	5	5	4	5	4	5	3	3	4	5	3	5	5	5	4	4	4	4	5	4	4	3	4
5	5	5	5	5	4	4	5	5	5	4	5	5	4	5	3	3	5	5	5	5	5	5	3	3	3	5	5	5	5	5	5	5	5	5	5	4	5
3	5	4	4	5	3	3	2	3	3	2	1	1	1	2	3	3	1	1	1	3	1	1	1	1	2	3	1	1	2	4	1	4	3	1	2	3	3
5	5	5	4	5	5	5	5	5	4	5	4	5	5	5	5	5	5	5	5	4	4	5	3	5	4	3	3	4	4	5	4	4	4	4	3	3	2
3	4	4	5	5	4	4	5	5	5	5	4	5	4	5	4	5	5	5	4	5	5	5	5	5	4	5	5	5	5	4	5	4	5	5	5	5	5
3	4	3	3	4	2	2	5	5	5	4	5	4	5	5	3	4	5	4	3	3	4	5	5	1	4	4	4	4	3	2	2	2	1	4	5	4	3
5	5	5	5	5	5	5	4	5	4	3	5	4	5	4	4	5	4	4	5	5	5	5	5	5	4	5	5	5	5	5	5	5	5	5	5	5	5
4	4	4	4	5	4	4	4	4	2	4	2	2	1	3	2	4	2	4	5	1	1	1	1	1	2	2	2	2	3	2	2	2	4	2	2	4	3
5	5	5	4	5	5	4	5	5	5	5	5	5	4	5	4	4	4	4	4	4	5	5	4	4	3	5	5	5	5	3	3	3	3	4	4	3	3
5	5	5	5	5	5	4	4	4	4	4	5	4	5	5	3	5	5	4	5	4	4	5	5	5	5	5	5	5	4	3	3	3	5	5	5	4	4
5	5	5	5	5	5	4	5	5	5	5	5	5	5	4	5	5	5	5	5	3	3	5	3	5	3	5	5	5	4	4	5	5	5	5	5	5	5
5	5	5	5	5	4	5	5	5	4	4	4	5	5	4	3	4	3	3	4	3	3	5	3	5	4	4	4	5	3	3	3	3	3	3	3	3	3
5	5	4	5	5	5	4	5	5	4	4	2	2	2	1	2	2	3	4	3	1	2	1	1	3	1	4	4	4	3	3	4	4	4	3	4	3	4
5	5	5	5	5	4	5	3	5	3	3	5	5	5	4	5	5	5	5	5	4	5	5	5	5	4	5	5	5	4	5	5	5	5	5	5	4	4
4	3	3	2	3	4	3	3	5	5	4	5	5	4	5	3	1	3	3	5	3	2	3	3	4	3	5	5	3	4	3	3	1	1	5	1	2	3
4	5	5	5	5	5	4	3	3	3	2	5	5	5	4	3	1	1	1	1	3	1	5	3	3	2	1	2	2	2	1	1	1	1	2	2	1	1
4	4	5	4	3	4	4	3	3	3	3	4	3	4	3	3	3	3	3	3	3	3	4	3	3	4	4	3	4	3	3	3	3	3	3	3	2	3
5	4	5	4	5	5	5	5	5	5	5	5	5	5	4	2	3	5	5	5	5	4	5	4	4	3	3	4	5	3	4	4	4	4	5	2	3	2
5	5	5	5	5	5	5	5	5	5	5	5	5	4	5	3	3	3	3	3	5	4	5	3	5	4	5	5	5	4	4	4	1	5	5	5	5	4
4	5	5	2	5	3	3	2	2	2	3	2	4	4	2	5	5	4	2	2	4	2	5	4	3	3	5	5	1	4	4	1	5	5	5	5	5	5
5	5	5	5	5	5	4	5	5	5	4	5	5	5	4	4	5	5	3	5	4	5	5	5	5	4	5	5	5	5	3	3	3	3	5	5	4	5
5	5	5	5	5	5	5	5	5	5	4	5	5	4	5	4	4	3	3	4	4	4	5	3	3	3	5	5	5	5	4	4	4	5	5	5	5	5
4	5	5	5	5	5	4	4	4	4	4	5	4	4	4	2	4	2	2	2	4	4	5	2	4	4	5	5	5	5	4	4	4	4	4	4	4	4
2	3	2	1	2	2	3	5	5	4	5	4	3	5	4	4	4	3	3	3	4	4	4	3	4	4	3	2	3	4	4	3	2	3	4	4	3	3
5	5	5	5	5	5	5	5	5	5	5	5	5	5	4	5	5	5	4	5	5	5	5	5	5	4	5	5	5	5	4	5	5	4	5	5	5	4
3	5	2	2	5	2	4	4	2	4	2	5	4	4	3	2	3	2	3	5	4	1	2	2	4	3	2	2	3	2	3	3	2	2	4	5	4	4
4	5	3	4	5	4	4	5	4	3	3	4	4	4	5	4	4	5	3	4	4	3	5	5	5	3	4	4	5	3	5	3	4	4	5	3	4	3
4	3	3	4	4	3	4	4	3	4	3	4	4	3	5	3	4	4	4	1	4	3	5	3	3	4	5	4	4	4	3	3	3	4	4	4	4	3
4	4	4	4	4	3	4	4	4	4	4	4	3	4	4	3	3	3	3	4	4	3	5	3	3	4	5	5	5	5	4	3	3	4	4	4	4	4
5	5	4	4	5	4	5	3	4	4	4	3	4	4	5	3	3	3	4	5	2	2	5	4	5	3	5	5	5	4	5	5	3	4	4	3	3	3
4	3	3	4	4	4	4	3	2	3	4	2	2	3	2	3	2	2	2	4	3	1	4	3	4	2	4	5	3	4	2	2	2	4	4	2	2	3
5	4	3	3	3	4	3	4	4	4	4	3	5	4	5	3	5	3	3	4	3	3	3	5	5	4	5	3	3	4	1	1	1	4	5	5	4	5
5	5	5	5	5	5	4	4	4	3	4	4	5	4	3	4	5	4	5	4	4	4	5	4	3	3	5	5	5	4	5	4	4	5	5	5	4	4
5	5	5	5	5	5	5	5	5	5	5	5	5	4	5	5	5	5	5	5	5	5	5	5	5	4	5	5	4	4	4	4	4	5	4	4	4	3
5	4	5	5	5	4	4	4	5	4	3	5	5	5	5	5	5	3	5	5	5	4	5	5	5	4	4	3	3	3	3	3	1	5	4	5	5	4
5	3	5	4	4	3	3	3	4	4	3	4	3	5	3	4	3	4	4	3	4	3	3	4	5	4	4	3	3	3	3	3	3	4	3	4	3	4
5	5	5	5	5	4	4	4	4	5	4	3	4	4	3	4	5	4	5	5	5	5	5	5	5	5	5	5	4	5	4	5	3	5	5	5	5	4
4	5	5	5	5	4	5	5	5	5	5	5	5	4	5	5	5	5	5	5	5	5	5	5	3	4	5	5	5	5	5	5	3	5	5	4	5	5
4	5	4	4	4	3	4	4	3	3	4	3	3	2	3	3	5	3	4	3	3	3	4	3	3	3	5	5	4	5	3	3	3	3	3	3	4	2
3	3	3	3	2	2	3	2	3	3	2	4	4	5	4	3	3	2	3	4	3	3	3	3	3	2	4	4	4	3	3	3	3	2	4	3	4	3
4	5	5	4	5	5	4	5	5	5	4	4	4	3	4	4	4	4	4	4	3	5	5	3	3	4	5	4	4	3	4	4	3	4	4	3	3	3
5	5	4	5	5	4	5	5	5	4	5	4	4	4	3	4	4	3	4	4	4	3	5	3	3	4	5	5	5	5	3	3	3	4	5	5	4	5
5	5	5	5	5	5	4	4	4	4	4	5	5	5	4	4	5	4	5	5	5	3	5	3	5	4	5	5	5	5	2	2	4	4	5	4	4	4
5	5	5	5	5	5	5	5	4	4	3	5	4	5	5	5	5	4	5	4	5	5	5	5	5	5	5	5	5	5	3	2	1	4	4	4	3	4
4	5	5	4	4	3	4	3	4	3	2	4	3	4	3	2	2	3	2	3	5	3	4	2	3	3	5	5	3	5	3	3	2	3	4	3	4	3
5	5	5	5	5	5	5	5	5	4	4	2	5	3	3	5	5	5	5	5	5	5	5	5	5	5	5	5	5	5	4	5	5	5	5	5	5	5
5	4	5	4	4	4	4	3	5	2	3	5	5	4	4	4	4	4	2	4	5	2	4	5	5	3	5	5	5	4	4	4	4	5	5	5	5	5
5	5	5	5	5	5	5	5	5	5	5	4	5	5	4	3	3	5	5	3	5	5	5	5	5	5	5	5	3	3	3	1	5	3	3	4	3	2
5	5	4	3	5	5	4	3	5	1	2	3	2	3	2	2	4	3	1	5	4	5	5	5	3	5	5	4	3	4	3	1	4	3	3	3	3	2
3	3	3	2	3	4	4	3	3	3	3	3	3	4	2	3	3	3	2	2	5	4	5	5	5	5	3	3	5	4	3	4	3	3	4	4	4	3
5	5	5	4	5	4	5	4	5	5	5	3	3	2	2	4	5	5	5	3	5	4	5	5	5	5	5	5	5	5	4	5	3	5	5	5	4	4
4	4	4	3	4	3	3	4	4	4	3	4	4	5	3	4	4	3	4	4	4	4	2	3	3	2	4	4	3	4	4	4	4	4	4	4	3	4
5	5	5	3	4	4	4	2	2	2	2	4	4	3	5	3	3	3	4	5	5	2	4	5	4	3	5	5	5	5	1	1	3	5	5	5	4	4
4	4	5	5	5	4	4	4	3	2	2	1	2	2	3	2	5	1	5	4	2	1	4	3	4	4	5	5	5	5	1	1	5	3	3	3	3	4
4	4	5	4	5	4	4	4	3	3	2	3	4	4	5	4	3	3	3	3	4	3	5	4	4	4	5	5	5	4	4	4	3	4	4	4	4	4
5	5	5	5	5	5	5	5	5	5	5	5	5	5	4	4	5	5	5	4	5	5	5	5	5	5	5	4	4	4	3	4	5	5	5	5	5	5
4	5	5	4	5	5	4	5	5	5	5	4	4	5	4	1	2	2	3	3	5	5	5	5	5	5	5	5	5	5	3	1	1	5	5	5	5	5
1	2	1	1	3	1	2	3	1	3	3	1	1	2	1	3	3	3	4	3	3	3	5	3	3	2	5	5	4	4	3	3	3	3	3	3	4	2
5	5	5	5	5	5	5	5	5	5	4	3	3	4	3	4	3	3	3	5	5	4	5	3	3	4	5	5	5	5	4	3	3	3	4	4	4	3
4	5	5	4	5	4	4	3	3	4	4	3	3	2	3	3	5	3	3	4	5	3	5	3	5	4	5	3	3	4	3	3	3	3	3	3	3	3
5	5	5	5	5	5	5	4	4	4	4	5	5	4	5	5	4	5	5	5	4	4	4	3	5	4	5	5	5	5	4	4	2	4	4	3	3	4
4	5	5	4	5	5	5	5	5	5	5	5	5	5	5	2	1	3	3	2	5	5	5	5	5	5	5	5	3	3	5	5	3	5	5	3	4	3
4	5	3	4	5	3	4	3	3	2	4	4	3	3	3	3	5	4	3	2	5	2	5	4	5	3	5	4	3	3	3	4	5	5	4	4	4	4
5	5	3	5	5	4	4	5	4	3	3	5	3	4	3	4	5	4	4	3	4	3	5	5	3	3	5	5	5	5	5	3	4	5	5	5	5	5
5	5	5	5	5	5	5	3	3	3	3	5	5	4	4	3	5	3	5	4	1	2	5	5	3	3	5	5	5	5	5	5	3	4	4	4	4	4
4	4	4	4	4	3	3	4	4	2	2	4	4	4	3	2	4	2	2	2	4	2	4	4	4	3	4	4	4	4	2	2	2	2	4	4	4	3
5	4	5	4	5	5	4	5	4	4	3	3	3	3	4	3	5	3	5	5	4	5	5	3	5	4	5	3	3	4	5	5	5	5	5	3	3	3
4	4	4	5	4	4	4	4	4	4	4	2	2	3	1	2	4	2	4	2	4	2	4	2	4	3	3	4	4	4	4	4	4	3	3	3	4	4
5	4	5	4	5	4	5	5	5	5	5	5	5	4	4	5	5	5	5	5	4	5	5	5	5	5	5	5	5	5	5	5	5	4	5	5	4	5
3	3	4	3	4	2	2	4	4	4	3	2	5	3	4	2	2	4	2	3	4	4	5	4	5	4	5	5	5	5	5	3	2	3	5	3	4	4
5	5	5	5	5	4	5	4	5	4	4	5	4	5	4	5	5	3	5	4	5	4	5	5	5	4	5	5	4	4	5	5	5	5	5	5	4	4
5	5	5	5	5	5	5	5	5	5	4	2	4	3	3	5	5	5	5	5	4	3	5	3	5	3	5	3	3	3	5	5	3	5	5	5	5	4
4	3	3	4	3	4	4	4	4	3	4	4	4	4	4	3	3	3	4	4	4	3	3	3	3	4	4	4	3	4	4	3	3	4	5	4	4	4
4	5	5	4	5	5	5	4	4	3	4	5	4	4	5	3	3	3	4	3	5	3	5	4	5	4	4	5	4	3	4	3	5	4	4	4	3	3
5	5	5	3	3	4	3	4	5	5	4	3	4	5	3	4	4	3	3	4	5	3	2	3	4	3	5	5	5	4	3	5	4	4	3	3	3	2
5	5	5	5	5	5	5	5	5	4	5	5	5	5	5	3	4	4	4	4	4	5	5	5	3	5	2	3	4	4	5	5	5	5	5	5	5	4
3	4	3	4	4	3	4	3	3	2	2	4	4	5	3	3	3	3	3	4	3	2	4	3	3	3	5	4	4	3	3	3	3	4	4	4	4	3
5	5	4	4	3	3	4	3	4	3	2	3	3	3	3	3	3	3	4	3	5	5	5	5	5	5	5	5	5	5	3	3	3	5	5	5	5	4
4	4	5	5	4	3	3	4	3	3	3	3	2	3	2	3	1	2	3	3	5	2	5	1	4	3	5	3	4	4	4	4	4	5	5	5	4	4
5	4	5	5	5	5	5	4	4	5	4	3	4	3	4	4	5	3	5	3	3	3	5	5	5	5	5	5	5	5	2	1	3	4	4	4	4	3
5	5	5	4	5	5	5	3	3	3	3	3	4	3	4	3	3	2	2	3	3	3	5	3	5	3	4	3	3	3	1	1	4	4	4	4	3	4
4	5	5	5	5	4	5	5	5	5	5	4	5	5	4	4	4	4	5	4	4	5	5	5	5	5	5	5	5	5	5	5	5	4	4	4	4	4
4	5	5	4	5	4	4	5	5	5	4	5	5	4	4	3	4	4	5	5	5	5	5	5	4	4	4	5	3	3	4	1	3	4	5	4	3	3
5	5	5	5	5	5	4	4	4	4	4	5	5	4	5	4	5	5	3	4	4	3	5	5	3	4	5	5	5	5	2	3	3	5	5	5	4	5
5	5	5	5	5	4	4	5	5	5	5	4	5	4	4	3	5	4	5	5	5	3	5	5	3	3	5	5	5	4	5	5	3	5	5	5	5	5
5	4	4	4	5	3	4	3	4	2	2	2	4	3	3	5	5	3	5	4	5	5	5	5	5	5	5	5	5	4	2	3	1	3	3	3	3	4
4	4	3	3	4	3	3	5	5	3	4	3	4	4	4	4	4	4	3	3	3	4	5	5	3	3	5	5	3	4	3	3	3	5	5	5	4	4
5	5	5	5	5	4	5	5	5	5	5	5	5	5	5	5	5	5	5	5	5	5	5	5	5	5	5	5	5	5	5	5	5	5	5	5	4	4
4	4	3	3	4	4	3	4	4	3	3	2	4	3	2	4	5	4	4	3	4	3	5	2	3	3	5	4	4	4	1	1	1	3	4	4	4	3
4	5	5	5	5	4	4	5	3	5	3	5	3	3	5	3	3	3	3	5	5	3	3	5	5	4	5	5	5	4	5	5	4	5	3	5	3	3
5	4	5	3	5	4	4	5	5	5	5	5	4	5	5	5	3	4	3	5	3	5	5	3	4	4	5	5	5	4	4	4	3	4	5	5	4	5
3	4	5	4	5	4	4	5	4	5	4	4	5	4	3	4	5	5	5	5	4	3	3	3	3	2	5	5	5	5	5	5	5	4	5	5	5	4
3	3	3	2	3	3	2	2	3	3	3	1	3	2	2	2	2	3	3	4	4	3	5	4	4	3	3	3	3	2	4	3	3	3	3	3	3	3
5	5	3	5	5	4	4	5	5	5	5	3	3	3	3	2	3	4	4	3	4	5	5	4	4	3	5	5	5	5	5	4	3	3	3	3	3	2
4	5	5	5	5	4	4	4	5	3	3	4	4	3	5	5	5	4	4	3	5	5	5	5	5	5	5	5	5	4	3	4	3	5	5	5	5	4
2	3	3	1	2	1	1	1	1	1	1	1	1	2	1	1	3	2	1	2	3	1	3	1	1	1	5	5	5	4	1	1	1	5	5	5	5	4
4	5	5	4	5	4	4	5	5	5	4	5	5	4	5	5	5	5	4	5	5	5	5	5	3	5	5	5	5	5	5	4	4	5	5	5	5	4
5	5	5	5	5	4	5	5	5	4	4	4	3	5	3	3	5	4	4	5	5	4	5	5	5	5	5	5	5	5	5	5	5	5	5	5	5	5
5	5	5	5	5	5	5	5	5	5	5	5	5	4	5	5	5	5	5	5	4	5	5	5	5	4	5	5	5	5	3	3	3	5	5	5	4	5
4	4	4	3	4	4	3	4	4	5	4	4	5	5	5	3	5	3	4	5	3	4	3	4	4	3	5	5	5	5	3	4	4	4	4	4	4	3
1	4	3	5	4	3	2	3	3	1	2	5	4	5	5	2	3	4	5	5	3	3	5	5	5	3	2	3	4	4	5	4	3	4	5	5	5	4
2	2	2	3	3	1	2	3	4	3	2	3	3	4	2	3	3	3	3	3	3	3	3	3	2	4	5	5	5	5	3	3	3	4	4	4	4	4
5	4	3	4	4	4	3	3	2	3	3	3	3	3	2	3	3	2	3	3	2	2	4	2	4	2	3	3	3	3	3	3	3	3	4	4	4	4
5	5	5	4	5	4	4	5	5	5	5	4	5	5	5	5	5	5	5	5	5	3	5	4	5	4	5	5	5	5	5	5	5	3	5	4	4	3
2	3	2	2	4	3	3	5	3	3	4	4	5	4	3	3	4	3	3	3	2	3	5	4	4	4	5	5	5	5	3	3	1	3	3	3	2	4
5	5	5	5	5	5	5	5	5	5	5	5	5	5	5	3	5	5	5	5	5	4	5	5	5	4	5	5	3	3	3	3	3	3	4	4	4	3
5	4	3	5	5	4	5	5	4	4	4	3	5	4	4	3	3	5	4	5	3	4	5	4	2	3	4	3	3	2	4	5	5	3	3	5	4	4
5	5	4	5	5	5	5	5	5	5	5	5	4	4	4	5	5	5	3	4	5	5	5	3	3	4	5	5	5	4	5	5	4	5	5	5	5	5
3	4	2	3	2	2	3	2	3	3	3	3	3	3	4	3	3	2	2	2	4	3	3	2	3	3	3	3	3	4	2	3	3	3	3	4	4	3
5	3	4	4	3	3	3	5	5	4	5	4	5	5	4	4	3	3	4	3	4	5	5	5	4	5	5	4	3	3	5	5	3	5	4	4	3	4
2	4	5	5	5	3	4	5	5	5	5	3	3	2	2	5	5	5	5	5	2	3	4	3	3	4	5	5	5	5	5	3	3	4	2	4	2	4
5	5	5	5	5	4	5	5	5	5	4	5	5	5	4	4	5	5	5	5	5	5	4	5	5	4	5	5	5	5	3	5	5	5	5	5	4	5
5	5	5	4	5	4	4	5	5	5	5	5	3	3	3	5	5	3	5	3	5	5	5	5	5	5	5	3	4	3	3	5	5	3	2	3	3	4
5	4	4	3	5	4	3	4	4	2	4	4	4	4	3	3	3	1	1	1	2	1	4	3	5	4	3	3	3	4	3	3	3	3	3	3	4	3
5	5	5	4	4	4	5	4	4	5	4	5	4	5	5	3	5	2	4	3	2	4	4	1	3	4	5	5	3	3	3	4	3	4	4	4	4	4
4	5	2	5	5	3	4	5	3	3	3	4	5	5	5	3	4	5	2	5	5	3	5	5	4	4	4	3	4	4	4	3	5	4	3	4	3	3
5	5	5	5	5	5	5	5	5	5	5	5	4	5	5	5	5	4	3	4	5	5	5	3	5	4	5	5	5	5	5	5	1	5	5	5	5	5
5	5	3	4	4	3	3	5	5	5	5	5	5	4	5	3	5	3	5	5	4	5	5	3	3	3	5	5	5	5	3	3	3	3	3	3	3	3
3	3	3	3	4	4	4	3	3	3	2	4	3	3	3	2	3	3	2	2	2	3	5	3	3	3	5	5	3	4	3	3	3	3	3	3	3	4
5	5	5	5	5	5	5	3	3	3	2	5	5	4	4	3	5	3	4	5	4	3	5	5	3	4	5	5	5	5	3	3	3	3	3	3	3	3
4	4	5	5	5	5	5	4	3	3	3	4	3	5	3	3	3	3	3	3	5	3	3	3	5	4	4	3	3	2	3	3	5	4	4	3	3	3
5	5	4	4	5	5	5	4	5	5	4	4	5	4	4	4	5	2	4	5	4	4	5	4	4	3	5	5	5	4	4	4	4	5	5	5	4	5
4	5	5	4	5	4	4	4	4	4	3	2	2	2	2	3	3	4	5	4	2	3	5	4	3	4	5	5	3	3	3	3	4	3	3	3	4	2
4	5	5	4	5	4	5	2	3	3	4	2	4	4	2	4	4	3	3	2	4	2	5	5	4	3	4	4	4	4	3	3	3	3	4	4	4	3
4	4	3	4	5	3	3	5	5	4	4	5	5	5	4	3	3	4	4	4	5	5	5	5	5	5	5	5	5	4	5	4	5	5	5	4	5	4
5	5	4	5	5	5	4	5	5	4	5	5	5	4	5	3	5	5	3	5	5	4	5	5	5	4	3	3	3	3	5	5	3	3	3	3	4	3
5	5	5	5	5	5	5	3	3	3	3	3	3	2	2	5	5	5	5	3	3	3	5	3	3	4	3	3	3	3	3	3	3	3	3	5	3	4
3	4	3	3	4	4	3	4	3	4	4	3	3	2	4	3	4	3	3	4	3	4	5	3	3	4	3	2	3	2	3	3	3	2	3	3	3	2
5	5	5	5	5	5	4	5	5	5	4	5	5	4	5	5	5	5	5	5	5	5	5	5	5	5	5	5	5	5	5	5	5	5	5	5	4	4
5	5	3	3	4	3	4	5	5	4	5	5	5	5	4	4	5	3	3	3	5	4	4	5	5	4	3	3	2	4	3	3	3	3	3	3	3	4
5	5	5	4	5	5	5	5	5	5	5	4	5	4	4	5	5	4	5	4	5	3	3	4	5	3	5	5	5	4	4	4	4	5	4	4	4	4
5	5	5	5	5	4	5	5	5	5	4	5	5	5	4	3	3	5	5	5	5	5	5	3	3	4	5	5	5	5	5	5	5	5	5	5	5	5
3	5	4	4	5	4	3	2	3	3	4	1	1	1	2	3	3	1	1	1	3	1	1	1	1	1	3	1	1	3	4	1	4	3	1	2	3	3
5	5	5	4	5	4	5	5	5	4	5	4	5	4	4	5	5	5	5	5	4	4	5	3	5	4	3	3	4	2	5	4	4	4	4	3	3	3
3	4	4	5	5	5	5	5	5	5	4	4	5	5	5	4	5	5	5	4	5	5	5	5	5	5	5	5	5	4	4	5	4	5	5	5	5	5
3	4	3	3	4	3	3	5	5	5	5	5	4	4	3	3	4	5	4	3	3	4	5	5	1	3	4	4	4	3	2	2	2	1	4	5	3	3
5	5	5	5	5	5	5	4	5	4	3	5	4	4	4	4	5	4	4	5	5	5	5	5	5	4	5	5	5	5	5	5	5	5	5	5	5	5
4	4	4	4	5	3	3	4	4	2	3	2	2	2	3	2	4	2	4	5	1	1	1	1	1	1	2	2	2	3	2	2	2	4	2	2	2	1
5	5	5	4	5	4	4	5	5	5	5	5	5	4	5	4	4	4	4	4	4	5	5	4	4	4	5	5	5	5	3	3	3	3	4	4	4	3
5	5	5	5	5	4	5	4	4	4	3	5	4	4	3	3	5	5	4	5	4	4	5	5	5	4	5	5	5	5	3	3	3	5	5	5	4	5
5	5	5	5	5	5	4	5	5	5	5	5	5	4	4	5	5	5	5	5	3	3	5	3	5	4	5	5	5	5	4	5	5	5	5	5	5	5
5	5	5	5	5	4	5	5	5	4	5	4	5	5	4	3	4	3	3	4	3	3	5	3	5	4	4	4	5	3	3	3	3	3	3	3	3	4
5	5	4	5	5	5	4	5	5	4	5	2	2	2	3	2	2	3	4	3	1	2	1	1	3	1	4	4	4	3	3	4	4	4	3	4	4	3
5	5	5	5	5	5	5	3	5	3	4	5	5	4	5	5	5	5	5	5	4	5	5	5	5	5	5	5	5	5	5	5	5	5	5	5	4	4
4	3	3	2	3	3	3	3	5	5	3	5	5	5	4	3	1	3	3	5	3	2	3	3	4	2	5	5	3	4	3	3	1	1	5	1	1	1
4	5	5	5	5	4	4	3	3	3	3	5	5	5	4	3	1	1	1	1	3	1	5	3	3	4	1	2	2	2	1	1	1	1	2	2	1	1
4	4	5	4	3	4	4	3	3	3	3	4	3	4	5	3	3	3	3	3	3	3	4	3	3	3	4	3	4	3	3	3	3	3	3	3	3	2
5	4	5	4	5	5	5	5	5	5	5	5	5	4	5	2	3	5	5	5	5	4	5	4	4	4	3	4	5	3	4	4	4	4	5	2	4	3
5	5	5	5	5	4	4	5	5	5	5	5	5	4	4	3	3	3	3	3	5	4	5	3	5	3	5	5	5	4	4	4	1	5	5	5	4	5
4	5	5	2	5	3	4	2	2	2	2	2	4	2	2	5	5	4	2	2	4	2	5	4	3	4	5	5	1	4	4	1	5	5	5	5	5	5
5	5	5	5	5	5	4	5	5	5	4	5	5	4	5	4	5	5	3	5	4	5	5	5	5	5	5	5	5	5	3	3	3	3	5	5	4	5
5	5	5	5	5	5	5	5	5	5	4	5	5	5	4	4	4	3	3	4	4	4	5	3	3	4	5	5	5	5	4	4	4	5	5	5	5	5
4	5	5	5	5	4	5	4	4	4	4	5	4	4	3	2	4	2	2	2	4	4	5	2	4	3	5	5	5	5	4	4	4	4	4	4	3	3
2	3	2	1	2	3	2	5	5	4	5	4	3	4	3	4	4	3	3	3	4	4	4	3	4	4	3	2	3	4	4	3	2	3	4	4	4	4
5	5	5	5	5	5	5	5	5	5	5	5	5	5	5	5	5	5	4	5	5	5	5	5	5	5	5	5	5	5	4	5	5	4	5	5	4	4
3	5	2	2	5	2	4	4	2	4	2	5	4	4	3	2	3	2	3	5	4	1	2	2	4	2	2	2	3	1	3	3	2	2	4	5	4	3
4	5	3	4	5	3	4	5	4	3	3	4	4	5	4	4	4	5	3	4	4	3	5	5	5	4	4	4	5	4	5	3	4	4	5	3	3	4
4	3	3	4	4	3	4	4	3	4	4	4	4	3	4	3	4	4	4	1	4	3	5	3	3	3	5	4	4	4	3	3	3	4	4	4	4	3
4	4	4	4	4	4	4	4	4	4	4	4	3	3	4	3	3	3	3	4	4	3	5	3	3	3	5	5	5	4	4	3	3	4	4	4	4	3
5	5	4	4	5	4	4	3	4	4	4	3	4	4	5	3	3	3	4	5	2	2	5	4	5	4	5	5	5	5	5	5	3	4	4	3	3	3
4	3	3	4	4	3	4	3	2	3	4	2	2	3	1	3	2	2	2	4	3	1	4	3	4	3	4	5	3	3	2	2	2	4	4	2	4	4
5	4	3	3	3	4	3	4	4	4	4	3	5	4	3	3	5	3	3	4	3	3	3	5	5	4	5	3	3	4	1	1	1	4	5	5	5	4
5	5	5	5	5	4	5	4	4	3	3	4	5	4	3	4	5	4	5	4	4	4	5	4	3	3	5	5	5	5	5	4	4	5	5	5	5	5
5	5	5	5	5	5	5	5	5	5	5	5	5	4	5	5	5	5	5	5	5	5	5	5	5	4	5	5	4	5	4	4	4	5	4	4	3	4
5	4	5	5	5	4	4	4	5	4	3	5	5	5	5	5	5	3	5	5	5	4	5	5	5	4	4	3	3	4	3	3	1	5	4	5	4	4
5	3	5	4	4	3	3	3	4	4	3	4	3	5	3	4	3	4	4	3	4	3	3	4	5	4	4	3	3	4	3	3	3	4	3	4	3	2
5	5	5	5	5	4	5	4	4	5	4	3	4	5	4	4	5	4	5	5	5	5	5	5	5	5	5	5	4	4	4	5	3	5	5	5	5	4
4	5	5	5	5	5	5	5	5	5	5	5	5	5	5	5	5	5	5	5	5	5	5	5	3	4	5	5	5	5	5	5	3	5	5	4	5	4
4	5	4	4	4	4	3	4	3	3	3	3	3	3	4	3	5	3	4	3	3	3	4	3	3	4	5	5	4	5	3	3	3	3	3	3	4	4
3	3	3	3	2	2	2	2	3	3	2	4	4	4	4	3	3	2	3	4	3	3	3	3	3	2	4	4	4	4	3	3	3	2	4	3	3	2
4	5	5	4	5	5	4	5	5	5	4	4	4	3	3	4	4	4	4	4	3	5	5	3	3	3	5	4	4	4	4	4	3	4	4	3	4	3
5	5	4	5	5	5	5	5	5	4	5	4	4	3	3	4	4	3	4	4	4	3	5	3	3	3	5	5	5	5	3	3	3	4	5	5	4	4
5	5	5	5	5	5	5	4	4	4	4	5	5	4	4	4	5	4	5	5	5	3	5	3	5	4	5	5	5	4	2	2	4	4	5	4	4	3
5	5	5	5	5	5	5	5	4	4	3	5	4	5	5	5	5	4	5	4	5	5	5	5	5	4	5	5	5	4	3	2	1	4	4	4	3	4
4	5	5	4	4	4	3	3	4	3	2	4	3	3	2	2	2	3	2	3	5	3	4	2	3	3	5	5	3	5	3	3	2	3	4	3	4	4
5	5	5	5	5	4	5	5	5	4	5	2	5	3	4	5	5	5	5	5	5	5	5	5	5	5	5	5	5	5	4	5	5	5	5	5	5	5
5	4	5	4	4	3	3	3	5	2	3	5	5	4	4	4	4	4	2	4	5	2	4	5	5	3	5	5	5	5	4	4	4	5	5	5	5	5
5	5	5	5	5	5	5	5	5	5	5	4	5	4	4	3	3	5	5	3	5	5	5	5	5	5	5	5	3	3	3	1	5	3	3	4	4	4
5	5	4	3	5	4	5	3	5	1	3	3	2	4	3	2	4	3	1	5	4	5	5	5	3	4	5	4	3	4	3	1	4	3	3	3	4	3
3	3	3	2	3	4	2	3	3	3	2	3	3	4	4	3	3	3	2	2	5	4	5	5	5	4	3	3	5	4	3	4	3	3	4	4	3	3
5	5	5	4	5	5	5	4	5	5	5	3	3	3	4	4	5	5	5	3	5	4	5	5	5	5	5	5	5	4	4	5	3	5	5	5	5	4
4	4	4	3	4	4	3	4	4	4	4	4	4	5	5	4	4	3	4	4	4	4	2	3	3	2	4	4	3	3	4	4	4	4	4	4	3	3
5	5	5	3	4	4	4	2	2	2	3	4	4	4	4	3	3	3	4	5	5	2	4	5	4	4	5	5	5	5	1	1	3	5	5	5	4	5
4	4	5	5	5	4	5	4	3	2	2	1	2	2	2	2	5	1	5	4	2	1	4	3	4	2	5	5	5	4	1	1	5	3	3	3	2	3
4	4	5	4	5	3	4	4	3	3	3	3	4	4	4	4	3	3	3	3	4	3	5	4	4	3	5	5	5	4	4	4	3	4	4	4	3	4
5	5	5	5	5	5	5	5	5	5	5	5	5	4	5	4	5	5	5	4	5	5	5	5	5	5	5	4	4	4	3	4	5	5	5	5	5	4
4	5	5	4	5	4	4	5	5	5	5	4	4	4	5	1	2	2	3	3	5	5	5	5	5	4	5	5	5	5	3	1	1	5	5	5	5	5
1	2	1	1	3	2	3	3	1	3	1	1	1	1	2	3	3	3	4	3	3	3	5	3	3	4	5	5	4	4	3	3	3	3	3	3	2	2
5	5	5	5	5	4	5	5	5	5	5	3	3	4	4	4	3	3	3	5	5	4	5	3	3	4	5	5	5	5	4	3	3	3	4	4	4	3
4	5	5	4	5	5	4	3	3	4	3	3	3	3	4	3	5	3	3	4	5	3	5	3	5	3	5	3	3	4	3	3	3	3	3	3	3	4
5	5	5	5	5	5	5	4	4	4	3	5	5	5	4	5	4	5	5	5	4	4	4	3	5	4	5	5	5	4	4	4	2	4	4	3	4	3
4	5	5	4	5	4	4	5	5	5	4	5	5	5	5	2	1	3	3	2	5	5	5	5	5	5	5	5	3	4	5	5	3	5	5	3	3	4
4	4	3	3	4	4	4	4	4	4	4	4	4	3	5	3	4	4	4	4	4	4	4	4	4	3	4	4	4	3	4	4	4	4	4	4	3	3
4	4	4	4	4	3	4	4	4	4	4	4	4	5	3	4	4	4	4	4	2	4	4	4	3	3	4	4	4	3	4	4	4	4	4	4	4	3
4	3	5	4	4	3	3	4	4	4	3	5	4	4	4	4	4	4	5	4	5	4	4	3	3	3	4	4	3	3	4	4	4	5	5	5	5	5
4	4	4	5	5	4	3	4	4	4	3	4	4	3	5	4	4	4	4	4	4	4	5	5	5	4	4	5	4	5	5	5	3	4	5	5	5	5
4	3	5	5	4	3	3	4	4	4	3	3	3	3	4	3	4	4	4	5	1	1	4	4	1	2	4	4	3	3	1	1	1	3	1	1	3	3
4	4	4	4	5	3	4	4	4	4	4	3	4	3	2	4	4	4	4	5	2	4	4	3	4	2	4	4	4	3	4	4	4	3	4	4	4	3
4	4	4	4	4	3	3	4	4	4	3	4	4	4	3	3	4	4	4	3	4	4	5	4	5	4	5	4	5	4	4	2	3	4	4	4	3	4
4	5	4	4	5	3	3	4	4	4	3	4	4	3	5	4	4	4	4	5	4	4	4	4	4	3	4	4	4	4	5	5	5	4	4	4	4	4
5	4	4	4	5	5	4	1	1	2	2	2	2	2	2	4	4	3	4	5	4	3	4	2	5	3	5	5	4	4	1	2	1	3	2	4	4	3
5	5	5	4	5	5	4	5	5	4	5	3	4	4	3	3	4	3	5	4	4	4	5	4	3	3	4	4	4	3	2	2	4	4	4	4	3	3
4	4	4	4	4	4	3	4	4	5	5	5	5	5	4	5	4	4	4	5	4	3	4	4	4	3	4	4	3	4	4	4	5	4	4	4	4	4
4	4	4	4	4	3	3	4	4	4	3	4	4	3	4	4	4	3	4	5	4	4	4	4	4	4	4	4	4	3	4	4	2	4	4	4	4	4
4	4	5	4	4	3	4	4	4	4	4	4	3	5	5	3	4	4	3	3	4	4	4	4	3	3	4	4	3	3	1	1	3	4	4	4	3	4
4	4	4	4	5	4	3	4	4	4	3	4	4	3	3	4	4	4	5	5	4	3	5	1	3	4	4	3	2	3	1	5	1	4	4	3	4	3
4	4	5	4	4	3	4	4	4	4	3	4	4	5	3	4	4	4	4	4	4	4	4	4	4	4	4	4	4	4	4	4	4	4	4	4	4	4
5	5	5	5	4	5	5	4	4	4	4	4	4	5	4	4	4	4	4	4	1	3	5	4	4	4	4	4	4	4	3	3	3	3	3	3	2	4
2	3	4	3	3	4	3	4	3	3	2	4	5	5	4	1	2	2	3	4	4	4	4	4	5	3	4	4	4	4	4	4	3	4	4	4	4	4
4	4	4	4	4	4	3	4	4	4	3	4	4	4	4	4	4	4	4	4	3	4	4	4	4	4	5	4	4	4	4	4	4	3	3	3	2	2
3	3	4	5	4	4	4	4	4	4	3	4	3	4	3	3	3	3	4	3	4	4	4	3	4	3	4	4	4	4	4	4	4	3	4	4	4	4
4	4	4	4	4	4	4	4	4	4	4	4	4	4	4	4	4	4	4	4	4	4	4	4	4	4	4	4	4	4	4	4	4	4	4	4	4	3
4	4	4	5	5	4	4	4	4	4	3	4	3	4	5	3	4	3	3	3	2	4	4	3	3	3	4	4	4	3	1	1	3	3	3	3	2	2
4	4	5	5	5	5	4	4	4	4	3	4	4	3	5	3	3	2	4	3	4	3	4	3	4	4	4	4	2	2	4	4	4	5	4	2	4	4
2	3	3	3	3	3	4	3	3	3	3	3	3	3	2	3	4	3	3	3	4	3	3	3	4	3	4	4	4	3	2	2	2	3	2	3	4	4
4	3	4	3	4	4	3	3	3	3	4	4	3	5	5	3	4	3	3	3	4	3	4	4	4	4	4	4	4	4	3	3	3	3	4	4	3	4
4	4	4	4	4	4	3	4	4	4	4	4	4	5	3	4	4	4	4	4	4	4	4	4	3	3	3	2	2	2	4	4	4	4	3	3	3	3
5	5	5	5	5	5	5	5	5	5	5	4	5	4	4	5	5	5	4	5	4	4	5	5	5	5	5	5	5	5	5	5	5	5	4	5	5	4
3	3	4	3	4	2	2	4	4	3	4	4	4	4	5	3	4	4	4	3	2	3	4	3	3	3	3	4	4	3	3	3	3	4	3	4	4	3
5	5	5	5	4	4	4	5	5	4	5	4	5	5	4	4	5	5	4	4	4	4	5	4	5	3	5	5	5	5	5	5	5	5	5	5	4	5
5	5	5	5	5	4	5	5	5	4	4	3	1	1	2	5	5	5	5	5	5	5	5	3	5	5	1	1	5	3	5	5	5	3	5	5	4	4
5	5	5	5	5	5	4	5	5	5	5	5	5	5	5	5	5	3	3	5	3	3	5	5	5	4	5	5	5	4	5	3	5	5	5	5	5	4
5	5	5	4	5	5	4	4	5	3	3	3	3	4	3	3	3	4	5	3	3	3	5	4	4	3	5	5	5	5	3	3	4	5	5	5	4	4
4	4	4	3	3	3	3	4	3	4	4	2	2	2	1	3	4	3	3	3	4	3	5	4	5	3	5	4	4	4	2	3	3	3	3	3	2	3
4	5	5	4	5	4	5	5	5	5	4	5	4	5	5	4	4	3	3	3	5	5	5	4	5	5	5	5	5	4	1	1	1	4	4	4	3	3
5	5	5	5	5	5	5	5	5	5	4	5	5	4	4	5	5	4	4	5	5	2	5	5	5	5	5	5	5	5	5	5	5	5	5	5	5	4
4	4	5	4	5	4	4	5	5	5	4	4	5	4	4	5	4	4	4	5	4	2	2	2	2	2	5	5	5	5	5	5	5	5	5	5	5	5
5	5	5	3	4	4	3	3	4	3	3	3	5	3	4	3	3	3	5	3	4	4	5	3	3	4	5	5	5	4	2	4	5	3	5	3	4	3
5	5	5	5	5	4	4	5	5	5	4	5	5	4	4	4	5	5	3	3	5	5	5	3	3	4	3	3	3	2	2	3	3	3	3	3	3	4
5	5	5	5	5	5	5	5	5	5	4	5	5	5	4	5	5	5	5	5	5	5	5	3	5	4	5	5	5	5	5	5	5	4	3	3	3	2
4	5	5	5	5	4	4	5	5	5	5	5	5	5	5	4	3	5	5	5	3	3	5	5	5	4	5	5	5	5	3	3	5	5	5	5	5	5
5	5	5	5	4	5	5	5	5	5	5	1	1	1	1	3	3	3	5	3	4	5	5	5	4	5	5	5	5	5	3	5	4	4	5	5	4	4
5	5	5	5	5	4	5	5	5	5	4	3	3	3	4	3	5	5	5	5	5	4	5	5	5	4	5	5	3	5	3	1	5	5	5	4	4	4
5	5	5	5	5	4	5	4	5	4	3	3	4	3	4	3	5	4	3	3	4	5	5	3	3	4	5	4	3	4	3	3	3	5	4	4	4	3
4	3	3	5	5	3	3	4	4	5	4	4	4	3	4	2	4	2	3	3	5	5	4	3	3	4	5	5	3	4	2	3	2	5	5	5	4	4
5	4	4	4	5	4	4	5	4	3	4	3	3	4	2	2	5	3	4	3	4	2	3	1	5	3	4	4	3	3	3	3	2	1	1	1	1	1
5	5	5	4	4	4	5	4	4	4	3	4	3	5	5	4	5	4	5	5	5	3	4	4	3	4	5	4	4	4	1	1	1	4	3	3	3	3
5	5	5	5	5	5	5	5	5	5	4	5	5	5	5	5	5	5	5	5	5	4	5	5	5	5	5	5	5	5	5	4	5	5	5	5	5	4
5	4	4	5	5	5	4	5	4	5	4	1	5	3	4	5	5	4	5	5	3	5	4	4	5	4	5	4	3	3	2	3	1	4	4	5	3	4
5	5	5	5	5	4	4	2	3	3	2	3	3	2	3	4	4	3	3	4	4	4	4	3	4	3	3	3	2	2	4	4	3	4	4	4	3	3
5	3	5	5	5	5	5	5	5	5	4	5	5	4	5	5	5	5	5	4	3	5	5	5	5	5	5	5	5	5	3	2	2	5	5	5	5	5
3	4	4	2	2	3	3	1	2	1	1	1	5	3	4	3	2	1	2	2	2	1	3	1	3	3	4	4	4	3	5	5	5	2	3	3	2	3
5	5	5	5	5	5	5	5	5	5	5	4	5	5	5	5	5	4	5	4	4	5	5	5	5	5	5	5	5	5	3	3	3	3	3	3	3	2
5	5	5	4	4	4	4	4	4	4	4	1	3	3	1	3	4	3	4	3	4	4	5	4	4	3	5	4	5	5	3	3	3	4	4	3	4	4
5	5	4	5	5	4	5	5	4	5	4	5	5	4	5	3	5	4	5	4	4	4	5	5	5	4	4	4	4	4	5	3	5	3	3	3	4	4
4	4	5	4	5	3	4	5	5	5	4	4	4	4	4	5	3	4	5	5	4	3	5	3	5	4	4	3	2	4	3	2	2	3	3	3	3	3
3	5	3	3	5	4	3	5	5	5	5	2	3	4	4	3	4	2	5	5	5	4	5	5	3	4	5	5	4	4	2	5	3	5	5	3	4	4
4	5	5	4	5	5	5	4	5	5	5	4	5	5	4	3	4	4	3	4	4	3	2	2	4	2	5	5	5	4	2	3	3	4	4	3	4	3
3	4	5	5	4	3	4	3	4	3	3	3	3	4	4	3	3	3	4	3	4	3	5	3	3	3	3	3	3	4	3	3	3	3	3	3	4	4
5	4	4	5	4	4	4	4	4	3	4	3	4	4	3	3	5	4	3	4	2	3	4	4	4	3	5	5	5	5	3	3	3	3	4	4	4	3
2	5	5	5	5	5	5	3	4	3	4	5	4	5	4	5	5	3	4	5	2	2	5	5	2	2	3	5	5	3	5	5	1	4	5	5	5	5
5	5	5	5	5	4	4	4	4	4	4	2	4	3	3	4	4	4	4	4	4	3	5	3	5	3	5	5	4	5	4	4	3	3	3	3	2	3
5	5	5	5	5	4	4	5	5	5	4	5	4	5	4	5	5	5	5	5	2	3	5	5	5	4	5	4	5	4	3	2	3	5	5	5	5	5
5	5	5	5	5	5	4	4	4	4	3	2	3	2	2	4	5	4	4	5	5	3	4	5	4	4	5	5	5	4	2	2	2	5	3	3	4	2
4	4	4	5	5	4	3	4	4	4	4	5	4	5	5	4	4	4	4	4	4	2	2	4	4	4	4	4	4	4	4	5	4	4	4	4	4	4
4	4	4	4	5	3	4	4	4	4	4	4	4	3	3	4	4	4	4	4	5	5	5	4	4	4	5	5	5	4	4	4	4	4	4	5	4	3
4	5	5	5	5	4	4	4	4	4	3	5	4	5	5	3	4	2	3	3	5	3	4	4	5	4	4	4	3	3	3	3	3	3	3	3	3	2
5	5	4	4	5	5	5	4	4	4	4	4	4	3	4	2	3	2	2	2	2	4	5	2	5	4	4	4	3	4	1	1	5	4	4	4	4	4
5	5	5	4	5	4	5	5	4	5	4	4	3	3	3	3	4	3	5	3	4	5	5	4	4	4	5	5	5	5	3	3	4	5	5	5	4	4
5	5	5	4	5	5	5	5	5	5	4	5	5	5	5	5	5	5	5	5	5	5	5	5	3	4	5	5	5	4	5	5	5	5	5	5	4	4
5	5	5	4	5	4	5	4	5	2	4	5	4	4	3	1	3	1	3	5	1	2	2	3	3	1	5	5	5	4	4	5	3	3	3	3	2	2
5	5	5	5	5	4	5	5	5	5	4	3	3	3	3	3	3	3	3	3	3	4	5	4	3	4	5	5	5	4	3	3	3	3	3	3	2	3
5	4	5	4	4	3	3	5	5	4	4	4	5	5	4	4	5	4	4	4	5	5	5	4	4	5	4	5	5	5	4	5	4	5	5	5	4	4
4	3	5	4	3	4	4	1	3	1	3	4	4	5	3	1	3	1	4	3	5	5	5	5	5	5	5	5	5	5	5	5	5	3	4	4	4	3
3	3	3	4	3	3	4	5	5	5	4	3	3	3	2	3	4	3	3	3	3	3	5	3	3	3	3	3	3	4	3	2	3	3	3	3	3	3
4	5	5	4	5	4	5	4	4	3	4	4	4	3	3	3	4	4	5	4	4	5	5	4	5	5	5	5	4	4	4	4	3	4	4	4	4	4
5	5	5	5	5	5	5	5	5	5	4	5	5	5	5	5	5	5	5	5	5	5	5	3	4	4	5	5	5	5	3	3	3	5	5	5	5	4
4	5	5	4	5	5	5	5	5	5	5	4	4	4	3	5	4	5	5	5	5	5	5	5	5	4	5	5	4	5	5	5	3	5	5	5	5	5
5	5	5	5	5	4	4	5	5	5	4	5	5	5	5	5	5	4	5	4	5	5	5	5	5	4	5	5	5	5	4	4	4	3	4	4	4	4
2	3	2	2	3	3	2	3	3	3	3	5	5	4	4	4	5	4	3	5	5	5	5	5	5	5	5	5	4	4	5	5	5	3	3	3	3	3
5	5	4	5	5	4	5	5	4	2	4	5	5	5	5	4	2	1	3	4	2	5	5	3	3	3	5	5	5	5	5	5	5	4	4	4	3	4
4	4	5	5	5	4	5	5	5	5	5	4	5	4	4	5	5	4	4	5	5	4	5	5	5	5	5	5	4	4	5	5	4	5	4	3	4	3
5	5	5	5	5	5	5	4	3	4	4	4	4	5	4	4	5	5	5	5	5	4	5	5	5	5	4	3	3	3	5	5	5	5	5	5	5	5
5	5	5	5	5	4	4	5	5	5	5	5	5	4	5	5	5	5	5	5	5	5	5	5	5	5	5	5	5	5	5	5	5	5	5	5	5	5
5	5	5	4	5	5	5	5	5	5	5	5	5	4	4	5	2	2	2	4	5	5	5	5	5	5	5	5	3	4	1	1	1	4	4	4	4	4
3	3	3	3	3	3	3	3	3	3	4	3	3	2	4	3	3	3	3	3	3	3	3	3	3	4	3	3	3	2	3	3	3	3	3	3	3	3
5	5	5	5	5	4	5	5	5	5	4	5	5	4	5	5	5	4	5	5	5	5	5	5	5	5	5	5	5	5	5	5	5	5	5	5	4	4
4	5	4	5	5	5	5	5	5	5	5	2	5	3	2	2	4	1	1	2	5	4	5	5	4	4	5	5	3	5	5	5	3	1	4	5	4	4
4	5	5	4	5	5	5	3	4	3	3	5	5	5	5	4	5	4	3	5	2	3	4	2	4	3	4	5	3	3	4	3	3	3	3	3	4	4
5	4	3	4	4	3	3	5	5	5	4	5	5	4	5	4	4	5	5	4	3	4	4	3	5	4	5	5	5	5	4	4	2	4	5	5	5	5
5	5	5	4	5	5	4	5	5	5	4	4	5	5	5	4	5	5	4	4	2	4	5	2	3	4	5	5	4	5	4	5	4	4	5	4	4	4
